# Supplementary material for: Exposure of Cattle Breeding Herds to Naturally Co-Contaminated Zearalenone and Deoxynivalenol: The Relevance of a Urinary Mycotoxin Monitoring System for Herd Health and Food Safety
Source: Toxins (Basel). 2024 Sep 18;16(9):402. doi: 10.3390/toxins16090402 (PMC11436142; doi:10.3390/toxins16090402)
Supplement: Supplementary file 1 [file toxins-16-00402-s001.zip]

Archive with 1 entries (1 files):
- toxins-3158152-supplementary.pdf
